# Supplementary material for: Year-Long Antibody Response to the EuCorVac-19 SARS-CoV-2 Vaccine in Healthy Filipinos
Source: Vaccines (Basel). 2025 Jul 22;13(8):776. doi: 10.3390/vaccines13080776 (PMC12389930; doi:10.3390/vaccines13080776)
Supplement: Supplementary file 1 [file vaccines-13-00776-s001.zip]

Archive with 1 entries (1 files):
- vaccines-3739784-supplementary.pdf
